# Supplementary material for: The Effect of C/Si Ratio and Fluorine Doping on the Gas Permeation Properties of Pendant-Type and Bridged-Type Organosilica Membranes
Source: Membranes (Basel). 2022 Oct 13;12(10):991. doi: 10.3390/membranes12100991 (PMC9610907; doi:10.3390/membranes12100991)
Supplement: Supplementary file 1 [file membranes-12-00991-s001.zip]

Archive with 1 entries (1 files):
- membranes-1928892-supplementary.pdf
